# Supplementary material for: The tumor-associated fibroblasts regulate urothelial carcinoma progression
Source: J Mol Cell Biol. 2025 Sep 19;17(9):mjaf032. doi: 10.1093/jmcb/mjaf032 (PMC13032880; doi:10.1093/jmcb/mjaf032)
Supplement: mjaf032_Supplemental_Files [file mjaf032_supplemental_files.zip]

Archive with 2 entries (2 files):
- JMCB-2025-0330.R2_Supplementary Figures.docx
- JMCB-2025-0330.R2_Supplementary Tables.xlsx
