# Supplementary material for: The tumor-associated fibroblasts regulate urothelial carcinoma progression
Source: J Mol Cell Biol. 2025 Sep 19;17(9):mjaf032. doi: 10.1093/jmcb/mjaf032 (PMC13032880; doi:10.1093/jmcb/mjaf032)
Supplement: mjaf032_Supplemental_Files [file mjaf032_supplemental_files.zip › JMCB-2025-0330.R2_Supplementary Tables.xlsx]

## Sheet: Supplementary Table S1
Supplementary Table S1 Clinical characteristics of the patients.
	Sex	Age	Location	Paracancer	T	N	M
snRNA-seq	F	75	Pelvis	Y	T3	N0	M0
	M	62	Pelvis	Y	T3	N0	M0
	F	75	Ureter	Y	T3	N0	M0
scRNA-seq	F	72	Pelvis	Y	T2	N0	M0
	F	72	Ureter		T2	N0	M0
	M	49	Pelvis		T1	N0	M0
	M	72	Pelvis		T1	N0	M0
	M	63	Pelvis	Y	T3	N0	M0
	M	87	Pelvis	Y	T3	N0	M0
Stereo-seq	F	74	Ureter		T2	N0	M0
	F	68	Ureter		T3	N0	M0
	F	57	Ureter		T1	N0	M0
	M	45	Ureter		T3	N0	M0

## Sheet: Supplementary Table S2
Supplementary Table S2 The top 30 genes of each NMF module.
MP1	MP2	MP3	MP4	MP5	MP6
ERRFI1	ERRFI1	TNFRSF4	IFI6	CAMK2N1	PDPN
ROR1	FCRLB	TNFRSF1B	CDC20	PRDX1	S100A10
LINC01362	CD55	CD52	DEPDC1	S100A4	S100A14
CLCA4	GALNT14	JUN	F3	S100A2	LAMC2
AL390957.1	SLC9A2	GBP5	CKS1B	HSPA6	PKP1
AC007402.1	IL1RN	CD2	AIM2	NPPC	ODC1
AC012494.1	KIF5C	CD247	ASPM	TKT	COL7A1
GRM7	MAGI1	RGS1	CENPF	S100P	RBP1
LINC01967	IGSF11	PTPRC	RRM2	SPINK1	FGFBP1
TMEM45A	PLSCR2	LINC01871	RARRES1	FABP6	TMPRSS11D
AADACL2-AS1	TM4SF1	CXCR4	TNFSF10	SOX4	TMPRSS11E
DTHD1	MME	ITGA4	CCNB1	CLDN4	EPGN
AC079160.1	IQCJ-SCHIP1	TIGIT	PTTG1	ATP6V0A4	EREG
AC010343.3	LIPH	IL7R	HMMR	CTSB	TGFBI
PLCXD3	PLAC8	FYB1	GSTA1	CLU	COL12A1
VCAN	CMYA5	GZMA	CENPW	PLAT	CAV1
VCAN-AS1	45719	HLA-B	ANLN	CEBPD	LINC01287
AC114971.1	HS3ST5	LTB	CLU	CRH	CALB1
ABLIM3	AC005062.1	TRBC1	CTHRC1	FABP5	COL17A1
AL035401.1	MACC1	TRBC2	CDK1	COX6C	KRT6A
POU5F1	PKD1L1	GIMAP4	IFIT3	POLR2K	C12orf75
LAMA4	COBL	SLA	CEP55	RPS6	GJB2
AL513164.1	CLDN3	VIM	MKI67	AKR1C2	AHNAK2
AC011287.1	CLDN4	SRGN	IFITM3	DEPP1	CDH11
POU6F2	SEMA3C	PRF1	PTMS	PCBD1	KRT16
SEMA3D	LMTK2	SPOCK2	C1S	BNIP3	LAMA3
CYP3A5	NAMPT	IFITM2	C1R	IGF2	DSC3
SERPINE1	GLIS3	PLAAT4	TUBA1B	FTH1	DSG3
SGCZ	NFIB	CD3E	KRT4	CTSC	SERPINB5
FAM83A	ACER2	CD3D	CDKN3	PTMS	LYPD3
FRMD3	TMC1	CD3G	DLGAP5	AMIGO2	PLAUR
CAMK1D	GNA14	CCND2	CCNB2	KRT7	IGFL2-AS1
DEPP1	DAPK1	CD27	PCLAF	IGHM	PRNP
IFITM10	MAP3K8	CD69	KIF23	TPM1	SLPI
ZBTB16	RTKN2	PCED1B-AS1	TOP2A	CYB5A	GAGE2A
WNT5B	KCNMA1	TRAC	PRR11	PARD6G-AS1	TENM1
PTPRR	SYTL2	ISG20	KPNA2	CRLF1	FLNA
DLEU1	ARHGAP42	IL32	TK1	APOE	LINC01419
DLEU7	GPRC5A	CORO1A	BIRC5	APOC1	KRT6B
EGLN3	FAM189A1	CCL5	C3	FTL	KRT6C
LINC02315	C15orf48	CCL4	UBE2S	THBD	RHCG
NRXN3	KRT20	CD7	PCNA	CSTB	KRT14
AC008056.1	PRKCA	DNAJB1	TPX2	TIMP1	CBLN2
AC104041.1	LINC01764	HCST	TGM2	TFF3	PI3
LINC02253	GDF15	GMFG	UBE2C	KLK6	PAGE1
L3MBTL4	SPTLC3	NKG7	PGRMC1	ENSG00000288760	SPRR2A
AC009271.1	SLC5A4-AS1	CST7	SERPINB4	ENSG00000286342	ENSG00000250920
CASC20	PTCHD1-AS	ITGB2	SERPINB3	IRAG2	ENSG00000289337
STS	PTCHD1	RAC2	H1-1	ENSG00000261889	ENSG00000286351
AL157778.1	AC011751.1	ITM2A	WARS1	H1-0	ENSG00000268628
ERVMER61-1	GRIK3	LCK	STMN1	TRNP1	PGD
AC011246.1	KCNT2	ASPM	CLSPN	IFI6	PRDX1
TEX41	SMYD3	PTPN7	NUF2	IFI44L	GCLM
AC009315.1	DTNB	CENPF	KIF14	GBP1	GSTM3
AC034195.1	CACNA1D	CD8A	CENPE	GBP4	SLC16A1
AC026341.1	ST6GAL1	CYTOR	HMGB2	GSTM2	S100A9
KCNMB2	FRAS1	CXCL13	ATAD2	GSTM3	S100A8
AC073365.1	PDE4D	HMGB2	CKS2	RHEX	EPHX1
AC024230.1	SSBP2	TRG-AS1	KIF20B	LBH	TKT
ADGRL3	MCC	IKZF1	KIF11	IGKC	PLOD2
AC116049.2	GRAMD2B	ENTPD1	HELLS	PAX8	UGDH
AC097528.1	PPP2R2B	MKI67	KNL1	DDX60	UCHL1
LINC02432	CASC15	ALOX5AP	PIF1	IRF1	SPP1
SPOCK3	PTPRK	SLFN12L	GINS2	CD74	ADH7
GALNTL6	UST	TOP2A	TYMS	HLA-C	SLC7A11
LINC01098	THBS2	BIRC5	AURKA	HLA-B	NR2F1
LINC01099	SDK1	UBE2C	GTSE1	TAP1	NRN1
CDH12	GRB10	H2AC16	H2AZ1	THBS2	MDGA1
AC112206.2	MAGI2	H1-5	H3C2	BPGM	SOSTDC1
AC106798.1	CDK14	H1-3	H1-5	SHH	TWIST1
BHMT	SLC26A5	H2AC12	H4C3	MATN2	NAMPT
LINC02147	AC005064.1	RCSD1	H3C8	PTGS1	AKR1B10
LINC02208	DLC1	SELL	H2AC12	BAMBI	RDH10
FSTL4	GRHL2	PTTG1	FAM111B	SNCG	AKR1C1
BTNL9	EXT1	LCP1	H1-2	ADIRF	AKR1C2
HDAC2-AS2	KANK1	GZMH	H1-4	IFIT3	AKR1C3
LAMA2	RFX3	CDKN3	H2AC16	ACSL5	CTSC
SAMD5	GDA	CRIP1	H2AC17	SYT8	PTHLH
AL033504.1	PLXDC2	CCNB2	H1-3	GUCY1A2	IGFBP6
THSD7A	RHOBTB1	TYMS	H4C8	CRYAB	LUM
AC002069.2	AC044810.2	EMP3	H2AC14	CADM1	DCN
ZNF804B	LGR5	CDC20	H2BC9	IGHA2	TXNRD1
DOCK4	PTPRQ	HMMR	H2AC11	IGHG4	CES1
AC009264.1	BTBD11	CENPW	PFDN2	IGHG2	MT1X
AC011029.1	DGKH	CTSW	ODC1	IGHA1	NQO1
PCAT1	APBA2	LAG3	POLQ	IGHG1	ALDH3A1
LINC02055	AC013652.1	KLRD1	UGT2B7	IGHG3	HAP1
LINGO2	CA10	LINC02446	SPINK1	CTSH	MKNK2
PTPRO	C20orf194	GZMB	RPS6	KRT23	CYP4F3
HMGA2	SLC23A2	PCLAF	CENPP	BCAM	FTL
TRHDE	PLCB4	TK1	MCM10	CYP24A1	CBR1
AL139023.1	EYA2	H3C2	SCD	MX1	NEFH
DLGAP1	CECR2	H2AC17	DIAPH3	IGLC2	TSPAN7
PIEZO2	MPPED1	GNLY	ARHGAP11B	IGLC3	G6PD
MIR924HG	AL117329.1	HLA-DRB1	NUSAP1	PVALB	LCAL1
AL079338.1	NHS	COTL1	LINC01572	FABP4	SLURP2
FRMPD4	GPC3	H2AC14	BRIP1	XIST	CALML3
AL591501.1	TBL1Y	TNFRSF18	FBLN1	UGT2A3	CLDN8
AC090796.1	NLGN4Y	LBH	AC073529.1	ENSG00000285417	ENSG00000228509
MIR2052HG	TTTY14	IL2RA	POLA1	ENSG00000289189	NMRAL2P
AL583808.1	DAB1	SLC2A3		RNF186	ID3
SLC44A5	FAM78B			PLA2G2F	CITED4
ADGRL2	XPR1			HMGCS2	JUN
BRINP3	ACOXL			QPCT	CCN1
CTSE	GPR39			UPK1B	BTG2
RHEX	NCKAP5			HOPX	ATF3
KIF26B	TMEM163			HPGD	DUSP2
AC079352.1	DNER			LEAP2	RND3
SLC8A1-AS1	AC087857.1			CD24	IGFBP2
LRP1B	AC026167.1			UPK3B	TNFSF10
AC012501.2	CD96			FBP1	SOD3
SCHLAP1	KALRN			PTGR1	IGFBP7
ALCAM	PPM1L			C10orf99	EGR1
LSAMP	KIAA1211			MMRN2	DUSP1
AC093895.1	LINC01088			MS4A7	IER3
BANK1	STOX2			UPK2	HLA-DRB1
LINC02428	ARHGEF28			LDHB	HLA-DQB1
SPOCK1	GCNT4			TESC	HLA-DPA1
AC011346.1	RANBP17			LGALS3	SNAI2
ADGRB3	PHACTR1			PHGR1	IFITM2
NKAIN2	PKHD1			TMEM97	IFITM3
AL589693.1	PACRG			ABCA6	CDKN1C
AGMO	AC019117.1			CAPS	SERPING1
AC073332.1	SEMA3E			SLC1A6	PLAAT4
AC009262.1	STEAP2-AS1			FAM3B	PLAAT3
NPSR1-AS1	TPK1			UPK3A	MMP7
GNGT1	SBSPON			FBLN1	MMP1
UPK3BL1	MATN2			RPS4Y1	NNMT
LINC01414	SNX31			WASH6P	NR4A1
CPA6	AP001207.3			ENSG00000260912	FOS
RIMS2	SNTB1			ENSG00000255790	KRT17
ZFPM2-AS1	TRAPPC9			ENSG00000268864	SOCS3
LINC01151	DOCK8			PDZK1IP1	GADD45B
FER1L6	MLLT3			SPRR1A	C3
PLCE1	LINC01505			SPRR3	JUNB
LUZP2	GARNL3			S100A9	IER2
BBOX1-AS1	KIAA1549L			MUC1	DNAJB1
AP003555.2	MAML2			FCGR3B	ZFP36
RGS6	TRHDE			PM20D1	FOSB
MIR4713HG	FREM2			PIGR	PPP1R15A
CYP19A1	CATSPERB			IL37	ID1
PTPRM	TLN2			TFPI	MYL9
TSHZ2	THSD4			TMEM158	TGM2
AL109930.1	ATF7IP2			RARRES1	WFDC2
Z93403.1	TOX3			LIPH	PMEPA1
AR	SHISA6			CMYA5	SAT1
COL4A5	ONECUT2			HLA-DRA	GABRE
AL354771.1	RALGAPA2			CRISP3	MIR23AHG
TFF1	LARGE1			AKAP12	SFN
XIST	LINC00278			SYNE1	SPRR1B
AL136456.1	MUC1			SOD2	S100A16
ALK	PTPRC			CLDN3	CRABP2
NRXN1	LINC01889			NAMPT	VSNL1
AFF3	ARHGAP15			LCN2	MALL
AC016766.1	AC079793.1			CLIC3	PDLIM4
ZNF385D	GALNT5			ALOX5	PITX1
ROBO2	LINC01934			SAA2	SERPINB1
AC068633.1	ABCA12			SAA1	DSP
STXBP5L	FN1			TCN1	PTN
NLGN1	DIRC3			PLAAT3	CA2
SOX2-OT	AC107021.1			MMP7	CCN3
FSTL5	PLD1			C15orf48	ANXA1
CTNND2	S100P			TPSB2	LCN2
CDH18	RHOH			TPSAB1	UNC5B-AS1
AC113414.1	RNF150			CRYM	PHLDA2
TENM2	ANKRD37			CCL22	GJB6
EYS	SORBS2			CCL17	RHOV
RELN	AC092353.2			ANKFN1	NMB
LHFPL3	IQGAP2			CA4	MT1G
DPP6	THEMIS			UPK1A	DMKN
NRG1	SAMD3			CXCL17	CNFN
PTPRD	AC005532.1			SULT2B1	MAFB
AL391117.1	COL28A1			SLPI	DEFB1
TRPM3	AOAH			WFDC2	KRT1
CTNNA3	IKZF1			S100A12	KLK11
NRG3	PTPRD			ENSG00000218416	KLK10
NELL1	APBA1			H2AC6	ENSG00000289609
MIR4300HG	ADM			H2BC5	LGALS7B
CNTN5	BIRC3			ENSG00000261324	LGALS7
OPCML	EMP1			WFDC21P	CP
SOX5	CHST11			JUN	MUC4
AC078923.1	KSR2			S100A10	SELENOP
NAV3	SCEL			LAMC2	IRF1
PCDH9	HIF1A-AS3			PTGS2	CD74
GPC5	ASPG			LAMB3	HLA-C
FAM155A	SLFN12L			IL1A	HLA-B
LINC01500	AC025048.4			IGFBP2	HLA-DRA
ANKFN1	BCL2			ARIH2OS	HLA-DRB5
PTCHD1-AS	UPK1A			SOD3	HLA-DQA1
DMD	THBD			UGT2B7	PSMB9
XACT	KIF14			AREG	TAP1
TENM1	DPP10			GLRX	HLA-DMA
SGIP1	GALNT13			EDN1	HLA-DPB1
CD247	POLQ			IER3	AGR3
PIGR	FGF12			SERPINE1	IDO1
ESRRG	CENPE			ANXA1	PLAT
LINC01320	MCTP1			CTSV	CDKN2A
AC012593.1	AL138828.1			DDIT4	IFITM1
ARHGAP15	SAMD5			PLAU	H19
AC079793.1	ANLN			TLL2	MDK
AC019197.1	KCND2			COL17A1	C1R
PDE1A	ATAD2			ADM	KRT5
ADAMTS9-AS2	ASAP1			TAGLN	IFI27
ABI3BP	KHDRBS3			GPRC5A	ZG16B
ST6GAL1	CENPP			THBS1	IRX3
P3H2	PRKG1			ALDH1A3	MMP2
KCNIP4	LRRTM3			TNFRSF12A	CAPNS2
PPARGC1A	KIF11			MMP2	MT1E
RHOH	HELLS			LAMA3	CX3CL1
UGT2B7	ABTB2			FSTL3	TPPP3
AC079298.3	AP003555.2			ANGPTL4	KRT13
IQGAP2	AC092821.3			ICAM1	LTBP4
DCDC2	BICD1			PPP1R15A	BCAM
FKBP5	LINC01619			MYL9	TIMP1
PKHD1	DIAPH3			PMEPA1	HLA-DQA2
LINC00472	ARHGAP11B			TIMP3	MTND1P23
BACH2	KNL1			DEFB1	HLA-DRB6
LINC02532	NUSAP1			ENSG00000258757	WARS1
THEMIS	LINC01572			ENSG00000273674	MT-TS2
SYNE1	WWOX			ENSG00000277639	SLC2A1
COBL	BRIP1			MIR23AHG	TSPAN1
FOXP2	TYMS			TSPAN1	MUC1
GLIS3	AQP4-AS1			CRABP2	LINC01133
CELF2	CHST9			FCRLB	TMEM45A
BICC1	AC009271.1			RGS16	CHST2
SLC16A12	TSHZ3			CSTA	PCDH7
SOX6	CEACAM5			TRIM31	STC2
NOX4	TPX2			HILPDA	SOX4
BIRC3	PTPRT			PTN	GJA1
NNMT	SULF2			MSMB	SGK1
CPM	AP001347.1			SCD	GPNMB
CHST11	POLA1			CLEC12A	IGFBP3
LINC00621	FHAD1			DHRS2	CD36
EPSTI1	VWA5B1			ERO1A	HILPDA
AC022872.1	MAN1C1			NQO1	TCIM
SLFN12L	LINC00624			KRT20	FABP5
AC005208.1	MIR3681HG			LYPD3	CA9
CCDC178	LINC01122			BPIFB1	ADM
BCL2	AC012494.1			H1-2	TCN1
KCNJ16	AC011246.1			ENSG00000282988	FTH1
	SCN1A-AS1			COSMOC	ENO2
	PARD3B			FGF4	TUBA1A
	AC093865.1			ID3	NDUFA4L2
	FGD5			PHGDH	DDIT3
	PTPRG			PFDN2	EGLN3
	LINC02018			UFC1	PGF
	LINC02046			CCDC88A	NUPR1
	AC069410.1			CP	NOL3
	KIT			PLAC8	KRT15
	LIX1-AS1			TSPAN13	GPI
	LINC01340			AGR2	TNNT1
	PDSS2			IFITM3	TRIB3
	PDE10A			MDK	CSTB
	AC068587.4			MMP10	TIMP3
	ADAM2			OLR1	LGALS1
	DEPTOR			MGP	PCSK1N
	AL158206.1			ARHGDIB	MT-TV
	PLPPR1			KRT18
	ASTN2			GJB2
	CAMK1D			GJB6
	AP003327.2			RNASE1
	IQSEC3			GALNT1
	AC026369.1			GPC3
	PTPRB			ENSG00000288093
	PTPRR			ENSG00000289474
	FRY			LINC02889
	PRKD1			ENSG00000289048
	SAMD4A			KRT16P6
	FUT8			SSTR4
	RORA			CYP4B1
	CCDC144NL-AS1			CLCA4
	DLGAP1			CD55
	PTPRM			ITM2C
	KLHL13			CYP3A5
	AC012355.1			TCIM
	TFF2			SLURP1
	XIST			AQP3
				NR4A1
				FOS
				GDPD3
				IER2
				GDF15
				FOSB
				PLAC4
				PGRMC1
				PNCK
				PSORS1C2
				MUC2
				MT-TV
				MT-TS2
				FABP3
				CITED4
				IVL
				S100A16
				S100A14
				PCP4L1
				CYP1B1
				VAMP5
				MAL
				PSCA
				PPP1R3C
				SMIM5
				PPM1N
				ZNF350-AS1
				ID1
				MX2
				CYP1A1

## Sheet: Supplementary Table S3
Supplementary Table S3 Risk score.
ID	Coefi
NOTCH3	0.277552
MAP1B	0.206151
CALM1	0.565457
